# Supplementary material for: The dimeric Golgi protein Gorab binds to Sas6 as a monomer to mediate centriole duplication
Source: eLife. 2021 Mar 11;10:e57241. doi: 10.7554/eLife.57241 (PMC8009671; doi:10.7554/eLife.57241)
Supplement: Figure 1—figure supplement 3—source data 1. [file elife-57241-fig1-figsupp3-data1.xlsx]

## Sheet: Sheet1
	Figure 1 figure supplement 3C Percentage of flies climbing 5 cm in 15 sec
	wild-type	gorab[1]	Ubq-Gorab Δ282-286; gorab[1]
Replica 1	100	30	80
Replica 2	95	25	100
Replica 3	95	25	80
